# Supplementary material for: Plant Metabolic Engineering by Multigene Stacking: Synthesis of Diverse Mogrosides
Source: Int J Mol Sci. 2022 Sep 9;23(18):10422. doi: 10.3390/ijms231810422 (PMC9499096; doi:10.3390/ijms231810422)
Supplement: Supplementary file 1 [file ijms-23-10422-s001.zip]

Archive with 1 entries (1 files):
- ijms-1881041-supplementary.pdf
